# Supplementary material for: Description of the first species of Fiorianteon Olmi (Hymenoptera, Dryinidae) from the Afrotropical region
Source: Zookeys. 2016 Nov 16;(632):93–8. doi: 10.3897/zookeys.632.10576 (PMC5126548; doi:10.3897/zookeys.632.10576)
Supplement: XML Treatment for Fiorianteon [file zookeys.632.10576-treatment1.xml]

<!DOCTYPE tp:taxon-treatment
  PUBLIC "-//TaxonX//DTD Taxonomic Treatment Publishing DTD v0 20100105//EN" "tax-treatment-NSO.dtd">
<tp:taxon-treatment xmlns:tp="http://www.plazi.org/taxpub"><tp:treatment-meta><kwd-group><label>Taxon classification</label><kwd><named-content content-type="kingdom">Animalia</named-content></kwd><kwd><named-content content-type="order">Hymenoptera</named-content></kwd><kwd><named-content content-type="family">Dryinidae</named-content></kwd></kwd-group><mixed-citation publication-type="journal"><person-group><name><surname>Guglielmino</surname><given-names>Adalgisa</given-names></name><name><surname>Olmi</surname><given-names>Massimo</given-names></name><name><surname>Marletta</surname><given-names>Alessandro</given-names></name><name><surname>Speranza</surname><given-names>Stefano</given-names></name></person-group><article-title>Description of the first species of <italic><tp:taxon-name><tp:taxon-name-part taxon-name-part-type="genus">Fiorianteon</tp:taxon-name-part></tp:taxon-name></italic> Olmi (<tp:taxon-name><tp:taxon-name-part taxon-name-part-type="order">Hymenoptera</tp:taxon-name-part></tp:taxon-name>, <tp:taxon-name><tp:taxon-name-part taxon-name-part-type="family">Dryinidae</tp:taxon-name-part></tp:taxon-name>) from the Afrotropical region</article-title><source>Zookeys</source><day>16</day><month>11</month><year>2016</year><volume>2016</volume><issue>632</issue><fpage>93</fpage><lpage>98</lpage><pub-id pub-id-type="doi">10.3897/zookeys.632.10576</pub-id></mixed-citation></tp:treatment-meta><tp:nomenclature><label>Genus</label><tp:taxon-name>
            <tp:taxon-name-part taxon-name-part-type="genus">Fiorianteon</tp:taxon-name-part>
          </tp:taxon-name><tp:taxon-authority>Olmi, 1984</tp:taxon-authority><tp:nomenclature-citation-list><tp:nomenclature-citation><tp:taxon-name>
                <tp:taxon-name-part taxon-name-part-type="genus">Fiorianteon</tp:taxon-name-part>
              </tp:taxon-name><comment>Olmi, 1984: 108. Type species: <tp:taxon-name><tp:taxon-name-part taxon-name-part-type="genus">Fiorianteon</tp:taxon-name-part> <tp:taxon-name-part taxon-name-part-type="species">junonium</tp:taxon-name-part></tp:taxon-name> Olmi, 1984, by original designation.</comment></tp:nomenclature-citation></tp:nomenclature-citation-list></tp:nomenclature><tp:treatment-sec sec-type="diagnosis" id="SECID0ESGAC"><title>Diagnosis.</title><p>
            <bold>Female</bold>: fully winged; occipital carina complete; mandible quadridentate, with one intermediate rudimentary tooth; antenna without rhinaria; palpal formula 6/3; pronotal tubercles present; forewing with two cells enclosed by pigmented veins (costal and median); forewing with stigmal vein and pterostigma present; distal part of stigmal vein as long as, or shorter than proximal part of stigmal vein; protarsus chelate; chela with rudimentary claw; tibial spurs 1/1/2. <bold>Male</bold>: fully winged; occipital carina complete; mandible quadridentate, with one intermediate rudimentary tooth; palpal formula 6/3; forewing with two cells enclosed by pigmented veins (costal and median; fore wing with stigmal vein and pterostigma present; distal part of stigmal vein as long as, or shorter than proximal part of stigmal vein; tibial spurs 1/1/2.</p><!--PageBreak--></tp:treatment-sec></tp:taxon-treatment>
