# Supplementary material for: Description of the first species of Fiorianteon Olmi (Hymenoptera, Dryinidae) from the Afrotropical region
Source: Zookeys. 2016 Nov 16;(632):93–8. doi: 10.3897/zookeys.632.10576 (PMC5126548; doi:10.3897/zookeys.632.10576)
Supplement: XML Treatment for Fiorianteon sulcatum [file zookeys.632.10576-treatment2.xml]

<!DOCTYPE tp:taxon-treatment
  PUBLIC "-//TaxonX//DTD Taxonomic Treatment Publishing DTD v0 20100105//EN" "tax-treatment-NSO.dtd">
<tp:taxon-treatment xmlns:tp="http://www.plazi.org/taxpub"><tp:treatment-meta><kwd-group><label>Taxon classification</label><kwd><named-content content-type="kingdom">Animalia</named-content></kwd><kwd><named-content content-type="order">Hymenoptera</named-content></kwd><kwd><named-content content-type="family">Dryinidae</named-content></kwd></kwd-group><mixed-citation publication-type="journal"><person-group><name><surname>Guglielmino</surname><given-names>Adalgisa</given-names></name><name><surname>Olmi</surname><given-names>Massimo</given-names></name><name><surname>Marletta</surname><given-names>Alessandro</given-names></name><name><surname>Speranza</surname><given-names>Stefano</given-names></name></person-group><article-title>Description of the first species of <italic><tp:taxon-name><tp:taxon-name-part taxon-name-part-type="genus">Fiorianteon</tp:taxon-name-part></tp:taxon-name></italic> Olmi (<tp:taxon-name><tp:taxon-name-part taxon-name-part-type="order">Hymenoptera</tp:taxon-name-part></tp:taxon-name>, <tp:taxon-name><tp:taxon-name-part taxon-name-part-type="family">Dryinidae</tp:taxon-name-part></tp:taxon-name>) from the Afrotropical region</article-title><source>Zookeys</source><day>16</day><month>11</month><year>2016</year><volume>2016</volume><issue>632</issue><fpage>93</fpage><lpage>98</lpage><pub-id pub-id-type="doi">10.3897/zookeys.632.10576</pub-id></mixed-citation></tp:treatment-meta><tp:nomenclature><tp:taxon-name>
            <tp:taxon-name-part taxon-name-part-type="genus">Fiorianteon</tp:taxon-name-part>
            <tp:taxon-name-part taxon-name-part-type="species">sulcatum</tp:taxon-name-part>
            <object-id xmlns:xlink="http://www.w3.org/1999/xlink" content-type="zoobank" xlink:type="simple">http://zoobank.org/6D43414A-BCB9-4C75-BF6C-39D6498599B5</object-id>
          </tp:taxon-name><tp:taxon-authority>Guglielmino, Olmi, Marletta &amp; Speranza</tp:taxon-authority><tp:taxon-status xmlns:xlink="http://www.w3.org/1999/xlink" xlink:type="simple">sp. n.</tp:taxon-status></tp:nomenclature><tp:treatment-sec sec-type="diagnosis" id="SECID0EBIAC"><title>Diagnosis.</title><p>Head completely sculptured by longitudinal subparallel keels, on face (Fig. <xref ref-type="fig" rid="F1">3</xref>), vertex and temple; paramere (Fig. <xref ref-type="fig" rid="F2">4</xref>) with distal part of inner margin provisioned with many sensorial processes.</p><fig id="F1" position="float" orientation="portrait"><label>Figures 1–3.</label><caption><p>Male holotype of <italic><tp:taxon-name><tp:taxon-name-part taxon-name-part-type="genus">Fiorianteon</tp:taxon-name-part> <tp:taxon-name-part taxon-name-part-type="species">sulcatum</tp:taxon-name-part></tp:taxon-name></italic> sp. n..: habitus (<bold>1</bold>) and mesosoma (<bold>2</bold>) in dorsal view; head in frontal view (<bold>3</bold>). Scale bar = 2.53 mm (<bold>1</bold>), 0.37 mm (<bold>2</bold>); 0.45 mm (<bold>3</bold>).</p></caption><graphic xmlns:xlink="http://www.w3.org/1999/xlink" xlink:href="zookeys-632-093-g001.jpg" position="float" orientation="portrait" xlink:type="simple" id="oo_111165.jpg"/></fig><fig id="F2" position="float" orientation="portrait"><label>Figure 4.</label><caption><p>Male holotype of <italic><tp:taxon-name><tp:taxon-name-part taxon-name-part-type="genus">Fiorianteon</tp:taxon-name-part> <tp:taxon-name-part taxon-name-part-type="species">sulcatum</tp:taxon-name-part></tp:taxon-name></italic> sp. n..: male genitalia (left half removed). Scale bar = 0.10 mm.</p></caption><graphic xmlns:xlink="http://www.w3.org/1999/xlink" xlink:href="zookeys-632-093-g002.jpg" position="float" orientation="portrait" xlink:type="simple" id="oo_111164.jpg"/></fig></tp:treatment-sec><tp:treatment-sec sec-type="description" id="SECID0EJKAC"><title>Description.</title><p>
            <bold>Male.</bold> Fully winged (Fig. <xref ref-type="fig" rid="F1">1</xref>). Body length 2.8 mm. Head black, except mandible testaceous; antenna brown; mesosoma and metasoma black; legs brown, except most part of coxae black. Antenna filiform; antennal segments in following proportions: 11:5:13:14:13:12:10:9:8:10. Head shiny, completely sculptured by longitudinal subparallel keels, on face (Fig. <xref ref-type="fig" rid="F1">3</xref>), vertex and temple; frontal line complete; occipital carina complete; <abbrev xmlns:xlink="http://www.w3.org/1999/xlink" xlink:title="distance between the inner edges of the two lateral ocelli" id="ABBRID0EZKAC" xlink:type="simple">POL</abbrev> = 5; <abbrev xmlns:xlink="http://www.w3.org/1999/xlink" xlink:title="distance between the inner edges of a lateral ocellus and the median ocellus" id="ABBRID0E3KAC" xlink:type="simple">OL</abbrev> = 3; <abbrev xmlns:xlink="http://www.w3.org/1999/xlink" xlink:title="distance from the outer edge of a lateral ocellus to the eye" id="ABBRID0E6KAC" xlink:type="simple">OOL</abbrev> = 7; <abbrev xmlns:xlink="http://www.w3.org/1999/xlink" xlink:title="distance from the posterior edge of a lateral ocellus to the occipital carina" id="ABBRID0ECLAC" xlink:type="simple">OPL</abbrev> = 7; <abbrev xmlns:xlink="http://www.w3.org/1999/xlink" xlink:title="distance from the posterior edge of an eye to the occipital carina" id="ABBRID0EFLAC" xlink:type="simple">TL</abbrev> = 10; greatest breadth of lateral ocelli about as long as <abbrev xmlns:xlink="http://www.w3.org/1999/xlink" xlink:title="distance between the inner edges of a lateral ocellus and the median ocellus" id="ABBRID0EILAC" xlink:type="simple">OL</abbrev>. Scutum (Fig. <xref ref-type="fig" rid="F1">2</xref>) shiny, with anterior half slightly rugose; posterior half, punctate, unsculptured among punctures. Notauli incomplete, reaching approximately 0.5× length of scutum. Scutellum punctate, unsculptured among punctures. Metanotum dull, rugose. Propodeum reticulate rugose, without transverse or longitudinal keels. Forewing hyaline, without dark transverse bands; distal part of stigmal vein about as long as proximal part (Fig. <xref ref-type="fig" rid="F1">1</xref>), about as long as antennal segment 3. Paramere (Fig. <xref ref-type="fig" rid="F2">4</xref>) with distal part of inner margin provided of many sensorial processes. Tibial spurs 1/1/2.</p><p>
            <bold>Female.</bold> Unknown.</p><!--PageBreak--></tp:treatment-sec><tp:treatment-sec sec-type="material" id="SECID0E3LAC"><title>Material examined.</title><p>
            <bold>Holotype</bold>: male, MADAGASCAR: Fianarantsoa Province, Andringitra National Park, Plateau d’Andohariana, 35.9 km 205° Ambalavao, <named-content xmlns:xlink="http://www.w3.org/1999/xlink" content-type="dwc:verbatimCoordinates" xlink:type="simple"><named-content content-type="geo-json" specific-use="{&#34;type&#34;:&#34;Point&#34;,&#34;coordinates&#34;:[46.892833,-22.151333]}" id="NCID0EHMAC" xlink:type="simple">22°09.08'S 46°53.57'E</named-content></named-content>, 2000 m, 15.IV.2006, Malaise trap, BL Fisher et al. leg., BLF13755 (<named-content xmlns:xlink="http://www.w3.org/1999/xlink" content-type="dwc:institutional_code" xlink:type="simple">CAS</named-content>).</p></tp:treatment-sec><tp:treatment-sec sec-type="host" id="SECID0EQMAC"><title>Hosts.</title><p>Unknown.</p></tp:treatment-sec><tp:treatment-sec sec-type="distribution" id="SECID0EVMAC"><title>Distribution.</title><p>Madagascar.</p></tp:treatment-sec><tp:treatment-sec sec-type="remarks" id="SECID0E1MAC"><title>Remarks.</title><p>The two main characters distinguishing the new species are detailed in the above diagnosis. These characters are not present in any of the known species of <tp:taxon-name><tp:taxon-name-part taxon-name-part-type="subfamily">Conganteoninae</tp:taxon-name-part></tp:taxon-name> (<xref ref-type="bibr" rid="B22">Olmi and Xu 2015</xref>; <xref ref-type="bibr" rid="B26">Xu et al. 2013</xref>).</p></tp:treatment-sec><tp:treatment-sec sec-type="etymology" id="SECID0ENNAC"><title>Etymology.</title><p>The species is named <italic><tp:taxon-name><tp:taxon-name-part taxon-name-part-type="species">sulcatum</tp:taxon-name-part></tp:taxon-name></italic> because the head is sculptured by many longitudinal subparallel keels.</p></tp:treatment-sec><ref-list><ref id="B22"><mixed-citation xmlns:xlink="http://www.w3.org/1999/xlink" xlink:type="simple">
          <person-group><name name-style="western"><surname>Olmi</surname><given-names>M</given-names></name><name name-style="western"><surname>Xu</surname><given-names>Z</given-names></name></person-group> (<year>2015</year>) <article-title><tp:taxon-name><tp:taxon-name-part taxon-name-part-type="family">Dryinidae</tp:taxon-name-part></tp:taxon-name> of the Eastern Palaearctic region.</article-title> <source>Zootaxa</source> <volume>3996</volume>(<issue>1</issue>): <fpage>1</fpage>–<lpage>253</lpage>. doi: <ext-link xlink:type="simple" ext-link-type="doi" xlink:href="10.11646/zootaxa.3996.1.1">10.11646/zootaxa.3996.1.1</ext-link></mixed-citation></ref><ref id="B26"><mixed-citation xmlns:xlink="http://www.w3.org/1999/xlink" xlink:type="simple">
          <person-group><name name-style="western"><surname>Xu</surname><given-names>Z</given-names></name><name name-style="western"><surname>Olmi</surname><given-names>M</given-names></name><name name-style="western"><surname>He</surname><given-names>J</given-names></name></person-group> (<year>2013</year>) <article-title><tp:taxon-name><tp:taxon-name-part taxon-name-part-type="family">Dryinidae</tp:taxon-name-part></tp:taxon-name> of the Oriental region (<tp:taxon-name><tp:taxon-name-part taxon-name-part-type="order">Hymenoptera</tp:taxon-name-part></tp:taxon-name>: <tp:taxon-name><tp:taxon-name-part taxon-name-part-type="superfamily">Chrysidoidea</tp:taxon-name-part></tp:taxon-name>).</article-title> <source>Zootaxa</source> <volume>3614</volume>(<issue>1</issue>): <fpage>1</fpage>–<lpage>460</lpage>. doi: <ext-link xlink:type="simple" ext-link-type="doi" xlink:href="10.11646/zootaxa.3614.1.1">10.11646/zootaxa.3614.1.1</ext-link></mixed-citation></ref></ref-list></tp:taxon-treatment>
